# Supplementary material for: Influence of the Alcohols on the ZnO Synthesis and Its Properties: The Photocatalytic and Antimicrobial Activities
Source: Pharmaceutics. 2022 Dec 18;14(12):2842. doi: 10.3390/pharmaceutics14122842 (PMC9783502; doi:10.3390/pharmaceutics14122842)
Supplement: Supplementary file 1 [file pharmaceutics-14-02842-s001.zip]

Archive with 1 entries (1 files):
- pharmaceutics-2048602-supplementary.pdf
